# Supplementary material for: Occurrence and Distribution of Vibrio alginolyticus in Shellfish
Source: Foods. 2026 May 8;15(10):1642. doi: 10.3390/foods15101642 (PMC13205350; doi:10.3390/foods15101642)
Supplement: Supplementary file 1 [file foods-15-01642-s001.zip]

Archive with 1 entries (1 files):
- foods-4265123-supplementary.pdf
